# Supplementary material for: Poly(Urethane-Acrylate) Aerogels via Radical Polymerization of Dendritic Urethane-Acrylate Monomers
Source: Materials (Basel). 2018 Nov 12;11(11):2249. doi: 10.3390/ma11112249 (PMC6266260; doi:10.3390/ma11112249)
Supplement: Supplementary file 1 [file materials-11-02249-s001.zip]

Archive with 1 entries (1 files):
- materials-380223-supplementary.docx
